# Supplementary material for: Morphology-Dependent Transformation of Dicalcium Phosphate Dihydrate (DCPD) to Octacalcium Phosphate (OCP) and Its Stability in Simulated Physiological Fluids
Source: Molecules. 2025 Sep 5;30(17):3631. doi: 10.3390/molecules30173631 (PMC12430153; doi:10.3390/molecules30173631)
Supplement: Supplementary file 1 [file molecules-30-03631-s001.zip]

Archive with 1 entries (1 files):
- molecules-3788429-supplementary.pdf
